# Supplementary material for: Draft genome of the big-headed turtle Platysternon megacephalum
Source: Sci Data. 2019 May 16;6:60. doi: 10.1038/s41597-019-0067-9 (PMC6522511; doi:10.1038/s41597-019-0067-9)
Supplement: Supplementary file 1 — Download metadata file [file 41597_2019_67_MOESM1_ESM.zip]

Archive with 3 entries (3 files):
- a_Gong413B_assay.txt
- s_Gong413B_study.txt
- i_Investigation.txt
