# Supplementary material for: Draft genome of the big-headed turtle Platysternon megacephalum
Source: Sci Data. 2019 May 16;6:60. doi: 10.1038/s41597-019-0067-9 (PMC6522511; doi:10.1038/s41597-019-0067-9)
Supplement: Supplementary file 1 — Download metadata file [file 41597_2019_67_MOESM1_ESM.zip › a_Gong413B_assay.txt]

Sample Name	Protocol REF	Parameter Value[instrument]	Parameter Value[manufacturer]	Assay Name	Raw Data File	Comment[Data Repository]	Comment[Data Record Accession]	Comment[Data Record URI]	Protocol REF	Derived Data File	Comment[Data Repository]	Comment[Data Record Accession]	Comment[Data Record URI]	Protocol REF	Derived Data File	Comment[Data Repository]	Comment[Data Record Accession]	Comment[Data Record URI]
genomic DNA	Sequencing	HiSeq X	Illumina	raw reads which will contribute to structural and functional annotation	SRX4510003-SRX4510041	NCBI Sequence Read Archive	SRP156419	http://identifiers.org/ncbi/insdc.sra:SRP156419	Assembly and evaluation	QXTE01000001-QXTE01359693	GenBank	QXTE01000000	http://identifiers.org/ncbi/insdc:QXTE01000000	structural and functional annotation	QXTE01000001-QXTE01359693	GenBank	QXTE01000000	http://identifiers.org/ncbi/insdc:QXTE01000000
genomic DNA	Sequencing	HiSeq X	Illumina	raw reads which will contribute to Repeat annotation and Non-coding RNA annotation	SRX4510003-SRX4510041	NCBI Sequence Read Archive	SRP156419	http://identifiers.org/ncbi/insdc.sra:SRP156419	Assembly and evaluation	QXTE01000001-QXTE01359693	GenBank	QXTE01000000	http://identifiers.org/ncbi/insdc:QXTE01000000	Repeat annotation and Non-coding RNA annotation	Repeat annotation and Non-coding RNA annotation of Platysternon megacephalum.rar	figshare	doi:10.6084/m9.figshare.7586408.v1	https://doi.org/10.6084/m9.figshare.7586408.v1
