# Supplementary material for: Draft genome of the big-headed turtle Platysternon megacephalum
Source: Sci Data. 2019 May 16;6:60. doi: 10.1038/s41597-019-0067-9 (PMC6522511; doi:10.1038/s41597-019-0067-9)
Supplement: Supplementary file 1 — Download metadata file [file 41597_2019_67_MOESM1_ESM.zip › s_Gong413B_study.txt]

Source Name	Characteristics[organism]	Term Source REF	Term Accession Number	Characteristics[environment type]	Term Source REF	Term Accession Number	Protocol REF	Sample Name
a single adult male big-headed turtle from Heyuan Guangdong Province China	Platysternon megacephalum	NCBITaxon	NCBITaxon:55544	stream	ENVO	ENVO:00000023	Sample collection	genomic DNA
