# Supplementary material for: Draft genome of the big-headed turtle Platysternon megacephalum
Source: Sci Data. 2019 May 16;6:60. doi: 10.1038/s41597-019-0067-9 (PMC6522511; doi:10.1038/s41597-019-0067-9)
Supplement: Supplementary file 1 — Download metadata file [file 41597_2019_67_MOESM1_ESM.zip › i_Investigation.txt]

# Investigation File generated for Scientific Data with Investigation File Authoring Tool version 0.1.0 on 18/04/2019 - This metadata file is CC0
ONTOLOGY SOURCE REFERENCE
Term Source Name	NCBITaxon	ENVO	ERO	OBI	EFO	SO
Term Source File	http://data.bioontology.org/ontologies/NCBITAXON	http://data.bioontology.org/ontologies/ENVO	http://data.bioontology.org/ontologies/ERO	http://data.bioontology.org/ontologies/OBI	http://data.bioontology.org/ontologies/EFO	http://data.bioontology.org/ontologies/SO
Term Source Version	2016AB		2013-08-02	2014-08-18	2.106	unknown
Term Source Description	National Center for Biotechnology Information (NCBI) Organismal Classification	Environment Ontology	Eagle-I Research Resource Ontology	Ontology for Biomedical Investigations	Experimental Factor Ontology	Sequence Types and Features Ontology
INVESTIGATION
Investigation Identifier
Investigation Title
Investigation Description
Investigation Submission Date
Investigation Public Release Date
INVESTIGATION PUBLICATIONS
Investigation PubMed ID
Investigation Publication DOI
Investigation Publication Author List
Investigation Publication Title
Investigation Publication Status
Investigation Publication Status Term Accession Number
Investigation Publication Status Term Source REF
INVESTIGATION CONTACTS
Investigation Person Last Name
Investigation Person Mid Initials
Investigation Person First Name
Investigation Person Address
Investigation Person Phone
Investigation Person Fax
Investigation Person Email
Investigation Person Affiliation
Investigation Person Roles
Investigation Person Roles Term Accession Number
Investigation Person Roles Term Source REF
STUDY
Study Identifier	10.1038/s41597-019-0067-9
Study Title	Draft genome of the big-headed turtle Platysternon megacephalum
Study Submission Date	26/09/2018
Study Public Release Date	16/05/2019
Study Description	https://www.nature.com/articles/s41597-019-0067-9
Study File Name	s_Gong413B_study.txt
Comment[Subject Keywords]	""
Comment[Manuscript Licence]	CC BY-4.0
Comment[Experimental Metadata Licence]	CC0
Comment[Supplementary Information File Name]
Comment[Supplementary Information File Type]
Comment[Supplementary Information File URL]
Comment[Data Repository]	GenBank;figshare;NCBI Sequence Read Archive
Comment[Data Record Accession]	QXTE01000000;doi:10.6084/m9.figshare.7586408.v1;SRP156419
Comment[Data Record URI]	http://identifiers.org/ncbi/insdc:QXTE01000000;https://doi.org/10.6084/m9.figshare.7586408.v1;http://identifiers.org/ncbi/insdc.sra:SRP156419
STUDY DESIGN DESCRIPTORS
Study Design Type	sequence annotation objective	sequence assembly objective
Study Design Type Term Accession Number	ERO:0100065	ERO:0100054
Study Design Type Term Source REF	ERO	ERO
STUDY PUBLICATIONS
Study PubMed ID
Study Publication DOI
Study Publication Author List
Study Publication Title
Study Publication Status
Study Publication Status Term Accession Number
Study Publication Status Term Source REF
STUDY FACTORS
Study Factor Name
Study Factor Type
Study Factor Type Term Accession Number
Study Factor Type Term Source REF
STUDY ASSAYS
Study Assay Measurement Type	whole genome sequencing assay
Study Assay Measurement Type Term Accession Number	OBI:0002117
Study Assay Measurement Type Term Source REF	OBI
Study Assay Technology Type	next generation DNA sequencing
Study Assay Technology Type Term Accession Number	ERO:0001183
Study Assay Technology Type Term Source REF	ERO
Study Assay Technology Platform	instrument;manufacturer
Study Assay File Name	a_Gong413B_assay.txt
STUDY PROTOCOLS
Study Protocol Name	Sample collection	Sequencing	Assembly and evaluation	structural and functional annotation	Repeat annotation and Non-coding RNA annotation
Study Protocol Type	specimen collection process	next generation DNA sequencing	sequence_assembly	sequence annotation	sequence annotation
Study Protocol Type Term Accession Number	OBI:0000659	ERO:0001183	SO:0000353	OBI:0001944	OBI:0001944
Study Protocol Type Term Source REF	EFO	ERO	SO	OBI	OBI
Study Protocol Description					
Study Protocol URI	""	""	""	""	""
Study Protocol Version					
Study Protocol Parameters Name	""	instrument;manufacturer	""	""	""
Study Protocol Parameters Name Term Accession Number	""	""	""	""	""
Study Protocol Parameters Name Term Source REF	""	""	""	""	""
Study Protocol Components Name	""	""	""	""	""
Study Protocol Components Type	""	""	""	""	""
Study Protocol Components Type Term Accession Number	""	""	""	""	""
Study Protocol Components Type Term Source REF	""	""	""	""	""
STUDY CONTACTS
Study Person Last Name	Cao	Wang	Ge	Gong
Study Person First Name	Dainan	Meng	Yan	Shiping
Study Person Mid Initials
Study Person Email	""	""	""	gsp621@163.com
Study Person Phone
Study Person Fax
Study Person Address
Study Person Affiliation	Guangdong Key Laboratory of Animal Conservation and Resource Utilization, Guangdong Public Laboratory of Wild Animal Conservation and Utilization, Guangdong Institute of Applied Biological Resources, Guangzhou, 510260, China	Novogene Bioinformatics Institute, Beijing, 100083, China	Guangdong Key Laboratory of Animal Conservation and Resource Utilization, Guangdong Public Laboratory of Wild Animal Conservation and Utilization, Guangdong Institute of Applied Biological Resources, Guangzhou, 510260, China	Guangdong Key Laboratory of Animal Conservation and Resource Utilization, Guangdong Public Laboratory of Wild Animal Conservation and Utilization, Guangdong Institute of Applied Biological Resources, Guangzhou, 510260, China
Study Person Roles
Study Person Roles Term Accession Number
Study Person Roles Term Source REF
Comment[Study Person ORCID]	""	""	""	0000-0001-5508-6962
Comment[Funder]
Comment[FundRef ID]
Comment[Funder Term Source REF]
Comment[Grant Identifier]
